# Supplementary material for: Winter weight loss of different subspecies of honey bee Apis mellifera colonies (Linnaeus, 1758) in southwestern Sweden
Source: PLoS One. 2021 Oct 14;16(10):e0258398. doi: 10.1371/journal.pone.0258398 (PMC8516218; doi:10.1371/journal.pone.0258398)
Supplement: S1 Table — Signification code: p<0.001 = ***. (XLSX) [file pone.0258398.s002.xlsx]

## Sheet: Blad1
Analysis of Variance Table
Response: log(Weight)
	Df	Sum Sq	Mean Sq	F value	Pr(>F)
Subspecies	3	0.23740	0.07913	2.8111	0.1001223
Class	3	1.28665	0.42888	15.2356	0.0007149	***
Locality	1	0.10953	0.10953	3.8909	0.0800163
Subspecies:Class	6	0.35868	0.05978	2.1236	0.1490087
Subspecies:Locality	3	0.00073	0.00024	0.0086	0.9988136
Class:Locality	2	0.11229	0.05614	1.9944	0.1918766
Subspecies:Class:Localiyt	4	0.12459	0.03115	1.1065	0.4105737
Residuals	9	0.25335	0.02815
