# Supplementary material for: Winter weight loss of different subspecies of honey bee Apis mellifera colonies (Linnaeus, 1758) in southwestern Sweden
Source: PLoS One. 2021 Oct 14;16(10):e0258398. doi: 10.1371/journal.pone.0258398 (PMC8516218; doi:10.1371/journal.pone.0258398)
Supplement: S2 Table — Signification code: p<0.05 = *. (XLSX) [file pone.0258398.s003.xlsx]

## Sheet: Blad1
Analysis of Variance Table
Response: sqrt(Varroa)
	Df	Sum Sq	Mean Sq	F value	Pr(>F)
Subspecies	3	89.376	29.7919	4.1454	0.04215	*
Class	3	27.624	9.2079	1.2812	0.33864
Locality	1	1.991	1.9907	0.2770	0.61140
Subspecies:Class	6	118.526	19.7543	2.7487	0.08392
Subspecies:Locality	3	5.088	1.6960	0.2360	0.86909
Class:Locality	2	4.040	2.0199	0.2811	0.76137
Subspecies:Class:Locality	4	73.624	18.4060	2.5611	0.11108
Residuals	9	64.680	7.1867
