# Supplementary material for: Winter weight loss of different subspecies of honey bee Apis mellifera colonies (Linnaeus, 1758) in southwestern Sweden
Source: PLoS One. 2021 Oct 14;16(10):e0258398. doi: 10.1371/journal.pone.0258398 (PMC8516218; doi:10.1371/journal.pone.0258398)
Supplement: S3 Table — Residual standard error: 0.2473 on 4542 degrees of freedom. Multiple R-squared: 0.01607, Adjusted R-squared: 0.01586, F-statistic: 74.19 on 1 and 4542 df, p-value: < 2.20E-16. Signification code: p<0.001 = ***. (XLSX) [file pone.0258398.s004.xlsx]

## Sheet: Sheet1
	Estimate	Std. Error	t value	Pr(>|t|)
(Intercept)	0.044223	0.010124	4.368	1.28e-05	***
temperature	-0.013531	0.001571	-8.614	2e-16	***
