# Supplementary material for: Winter weight loss of different subspecies of honey bee Apis mellifera colonies (Linnaeus, 1758) in southwestern Sweden
Source: PLoS One. 2021 Oct 14;16(10):e0258398. doi: 10.1371/journal.pone.0258398 (PMC8516218; doi:10.1371/journal.pone.0258398)
Supplement: S4 Table — Signification code: p<0.001 = ***. (XLSX) [file pone.0258398.s005.xlsx]

## Sheet: Sheet1
	Df	Sum Sq	Mean Sq	F value	Pr(>F)
temperature	1	4.536	4.5359	74.194	2.2e-16	***
Residuals	4542	277.677	0.0611
