# Supplementary material for: Winter weight loss of different subspecies of honey bee Apis mellifera colonies (Linnaeus, 1758) in southwestern Sweden
Source: PLoS One. 2021 Oct 14;16(10):e0258398. doi: 10.1371/journal.pone.0258398 (PMC8516218; doi:10.1371/journal.pone.0258398)
Supplement: S5 Table — Residual standard error: 0.246 on 4541 degrees of freedom. Multiple R-squared: 0.02647, Adjusted R-squared: 0.02604, F-statistic: 61.74 on 2 and 4541 df, p-value: < 2.20E-16. Signification code: p<0.001 = ***. (XLSX) [file pone.0258398.s006.xlsx]

## Sheet: Sheet1
	Estimate	Std. Error	t value	Pr(>|t|)
(Intercept)	0.0705777	0.0107588	6.56	5.98e-11	***
temperature	-0.0134994	0.0015628	-8.638	2e-16	***
light	-0.000115	1.65e-05	-6.965	3.77e-12	***
