# Supplementary material for: Winter weight loss of different subspecies of honey bee Apis mellifera colonies (Linnaeus, 1758) in southwestern Sweden
Source: PLoS One. 2021 Oct 14;16(10):e0258398. doi: 10.1371/journal.pone.0258398 (PMC8516218; doi:10.1371/journal.pone.0258398)
Supplement: S7 Table — W represents the wind direction with the number describing the degrees which are divided into eight steps (0, 44, 90, 134, 180, 224, 270, 314). Size class is denoted CB = size class B, CC = size class C and CE = size class E. Interaction between terms is denoted with “:”. Residual standard error: 0.2359 on 4509 degrees of freedom. Multiple R-squared: 0.1112, Adjusted R-squared: 0.1045, F-statistic: 16.59 on 34 and 4509 DF, p-value: < 2.2e-16. Signification codes: p<0.001 = ***, p<0.01 = **, p<0.05 = *. (XLSX) [file pone.0258398.s008.xlsx]

## Sheet: Sheet1
Coefficients	Estimate	Std. Error	t value	Pr(>|t|)
(Intercept)	-0.154	0.05791	-2.659	0.00786	**
W44	0.2005	0.06334	3.166	0.001556	**
W90	-0.12	0.1009	-1.19	0.234194
W134	0.6558	0.2194	2.989	0.002815	**
W180	0.7445	0.1052	7.076	1.71e-12	***
W224	0.1521	0.07355	2.068	0.038731	*
W270	0.2187	0.06949	3.147	0.001663	**
W314	-0.6079	0.1381	-4.401	1.1e-05	***
W0:T	0.03949	0.01113	3.547	0.000393	***
W44:T	-0.02698	0.005409	-4.988	6.34e-07	***
W90:T	0.06299	0.01481	4.253	2.16e-05	***
W134:T	-0.1181	0.03012	-3.92	8.98e-05	***
W180:T	-0.08948	0.01222	-7.32	2.93e-13	***
W224:T	-0.0076	0.006259	-1.214	0.224663
W270:T	-0.009947	0.005724	-1.738	0.082313
W314:T	0.1074	0.0182	5.901	3.87e-09	***
T:CB	0.000829	0.001342	0.618	0.536919
T:CC	-0.0007839	0.001374	-0.571	0.568206
T:CE	-0.01016	0.003214	-3.161	0.001584	**
W0:L	0.001303	0.0002646	4.924	8.76e-07	***
W44:L	-0.0004338	9.036e-05	-4.8	1.63e-06	***
W90:L	0.001383	0.0004149	3.333	0.000867	***
W134:L	-0.003206	0.001742	-1.84	0.065807
W180:L	-0.0008689	0.0002053	-4.233	2.35e-05	***
W224:L	-3.083e-05	0.0001214	-0.254	0.799484
W270:L	0.0001379	0.0001513	0.912	0.361977
W314:L	0.006039	0.0007003	8.624	2e-16	***
W0:T:L	-0.0002577	4.634e-05	-5.56	2.85e-08	***
W44:T:L	0.0001643	2.424e-05	6.775	1.4e-11	***
W90:T:L	-0.0003594	9.076e-05	-3.96	7.62e-05	***
W134:T:L	0.0007344	0.0002444	3.005	0.002673	**
W180:T:L	0.0001351	3.033e-05	4.453	8.65e-06	***
W224:T:L	-1.726e-05	1.628e-05	-1.06	0.288974
W270:T:L	-4.004e-05	2.203e-05	-1.818	0.069197
W314:T:L	-0.0008051	9.4e-05	-8.565	2e-16	***
