# Supplementary material for: Winter weight loss of different subspecies of honey bee Apis mellifera colonies (Linnaeus, 1758) in southwestern Sweden
Source: PLoS One. 2021 Oct 14;16(10):e0258398. doi: 10.1371/journal.pone.0258398 (PMC8516218; doi:10.1371/journal.pone.0258398)
Supplement: S8 Table — W represents the wind direction, T is temperature and C is size class. Interaction between terms is denoted with “:”. Signification codes: p<0.001 = ***, p<0.01 = **. (XLSX) [file pone.0258398.s009.xlsx]

## Sheet: Sheet1
	Df	Sum Sq	Mean Sq	F value	Pr (>F)
W	7	7.9	1.12853	20.287	2.2e-16	***
W:T	8	6.985	0.87308	15.695	2.2e-16	***
T:C	3	0.694	0.23119	4.156	0.005984	**
W:L	8	4.729	0.59116	10.627	6.699e-15	***
W:T:L	8	11.079	1.38485	24.895	2.2e-16	***
Residuals	4509	250.827	0.05563
